# Supplementary material for: Simple Rules for Complex Near-Glass-Transition Phenomena in Medium-Sized Schiff Bases
Source: Int J Mol Sci. 2022 May 6;23(9):5185. doi: 10.3390/ijms23095185 (PMC9103181; doi:10.3390/ijms23095185)
Supplement: Supplementary file 1 [file ijms-23-05185-s001.zip]

Archive with 1 entries (1 files):
- ijms-1698741-supplementary.pdf
